# Supplementary material for: Genetic and virulence factors behind the success of high-risk Pseudomonas aeruginosa clones: insights from comparative genomics and an experimental infection model
Source: Front Microbiol. 2025 Oct 31;16:1674635. doi: 10.3389/fmicb.2025.1674635 (PMC12616638; doi:10.3389/fmicb.2025.1674635)
Supplement: Supplementary file 1 [file Table_1.XLSX]

## Sheet: Legend
	Legend
Strain	Identification of the Pseudomonas aeruginosa isolate
Isolation data	Month and year when the bacterial strain was isolated
Assay CF1903	The isolate was subjected to the slow killing assay with C. elegans
Source	Strain isolation site: H: Blood culture; LB: Bronchoalveolar lavage
PFGE_Profile	Pulsetype that the isolate was classified according to PFGE
Cluster	Group in which the strains were clustered according to pulsed-field gel electrophoresis (PFGE) analysis
PARC	Whether the isolate is resistant or sensitive to carbapenems. 1: Resistant; 0: Sensitive
MDR/XDR/PDR/Non-MDR	Non-MDR: isolator that is not MDR: MDR: non-susceptible to ≥1 agent in ≥3 antimicrobial categories. XDR: non-susceptible to ≥1 agent in all but ≤2 categories. PDR: non-susceptible to all antimicrobial agents listed.
Sequence type	Sequence type to which the bacterial strain belongs to according to multilocus sequence typing (MLST) analyzes
High Risk Clone	If the isolate belongs to high risk or sporadic clones
WGS	The isolate was sequenced

## Sheet: Supplementary Table S1
Strain	Isolation data	Assay CF1903	Source	PFGE_Profile	Cluster	PARC	MDR/XDR/PDR/Non-MDR	Sequence type	High Risk Clone	WGS
HIAE_PA01	2011-08-05	Yes	H			0	MDR	455	No	Yes
HIAE_PA02	2012-08-09	Yes	H			0	MDR	381	No	Yes
HIAE_PA05	2013-08-19	Yes	H			1	MDR	498	No	Yes
HIAE_PA06	2014-01-11	Yes	H			0	MDR	231	No	Yes
HIAE_PA07	2015-09-29	Yes	H			0	MDR	252	No	Yes
HIAE_PA08	2015-10-03	Yes	LB			0	MDR	New	No	Yes
HIAE_PA09	2015-10-09	Yes	H			0	Non-MDR	245	No	Yes
HIAE_PA10	2015-10-13	Yes	LB			0	MDR	2235	No	Yes
HIAE_PA11	2015-10-25	Yes	LB			1	MDR	244	Yes	Yes
HIAE_PA12	2015-10-26	Yes	H			0	Non-MDR	10	No	Yes
HIAE_PA13	2015-10-28	Yes	H			0	Non-MDR	244	Yes	Yes
HIAE_PA14	2015-11-10	Yes	LB			0	Non-MDR	1290	No	Yes
HIAE_PA15	2016-01-03	Yes	H			0	Non-MDR	1993	No	Yes
PA101	2020-04-14 12:44:00	Yes	H	39	21	0	Non-MDR	298	Yes	Yes
PA103	2020-04-28 05:52:00	Yes	H	37	19	1	XDR	New	No	Yes
PA105	2020-12-05 11:15:00	Yes	H	6	4	0	Non-MDR	357	Yes	Yes
PA107	2020-12-20 13:31:00	Yes	H	37A	19	0	Non-MDR	782	No	Yes
PA108	2020-12-23 19:34:00	Yes	H	20	9	1	PDR	233	Yes	Yes
PA109	2020-12-24 13:11:00	No	H	20	9	1	PDR	233	Yes	Yes
PA110	2020-12-23 19:34:00	No	H	20A	9	1	PDR	New	No	Yes
PA111	2021-01-23 20:11:00	No	H	14		1	Non-MDR	277	Yes	Yes
PA113	2021-02-23 20:29:00	Yes	H	1	1	0	Non-MDR	New	No	Yes
PA117	2020-03-09 22:30:00	Yes	H	42	23	1	MDR	New	No	Yes
PA118	2020-03-09 22:30:00	No	H	42	23	1	MDR	564	No	Yes
PA120	2020-03-19 21:23:00	Yes	H	17	7	1	PDR	235	Yes	Yes
PA122	2020-04-21 14:25:00	No	H	17A	7	1	XDR	235	Yes	Yes
PA123	2018-08-07 15:13:00	Yes	H	17B	7	1	Non-MDR	New	No	Yes
PA126	2018-10-20 11:45:00	No	H	46		1	MDR	4773	No	Yes
PA130	2019-01-31 08:56:00	Yes	H	28	15	1	XDR	New	No	Yes
PA135	2018-08-24 15:42:00	Yes	H	29		0	Non-MDR	New	No	Yes
PA136	2018-10-05 21:46:00	No	H	44		1	XDR	New	No	Yes
PA137	2019-01-02 11:09:00	Yes	H	39A	21	0	Non-MDR	532	No	Yes
PA140	2020-12-03 05:08:00	Yes	H	8	5	0	Non-MDR	3302	No	Yes
PA142	2020-12-06 14:03:00	No	H	19	8	1	PDR	233	Yes	Yes
PA144	2020-12-25 22:40:00	No	H	19A	8	1	PDR	New	No	Yes
PA146	2021-01-07 22:01:00	Yes	H	15	6	1	XDR	235	Yes	Yes
PA148	2021-02-19 20:04:00	No	H	35		1	PDR	New	No	Yes
PA149	2021-02-19 20:04:00	No	H	36		1	PDR	233	Yes	Yes
PA151	2021-02-23 20:29:00	No	H	1A	1	0	Non-MDR	1966	No	Yes
PA152	2020-09-18 14:01:00	Yes	H	2	2	1	MDR	New	No	Yes
PA153	2020-09-22 22:43:45	No	H	3		0	Non-MDR	309	No	Yes
PA154	2020-10-03 13:12:00	No	H	18	8	1	PDR	233	Yes	Yes
PA155	2020-10-01 20:24:00	No	H	18	8	1	PDR	233	Yes	Yes
PA159	2021-05-29 16:40:00	No	H	41		0	Non-MDR	New	No	Yes
PA160	2021-06-06 16:09:00	Yes	H	10		0	MDR	New	No	Yes
PA162	2021-06-16 12:05:00	No	H	38	20	1	Non-MDR	3535	No	Yes
PA163	2021-06-21 11:02:00	No	H	2B	2	0	Non-MDR	2414	No	Yes
PA164	2021-06-15 09:24:00	No	H	38A	20	0	Non-MDR	New	No	Yes
PA165	2021-06-24 14:32:00	No	H	27		0	Non-MDR	309	No	Yes
PA166	2021-06-22 13:54:00	Yes	H	21B	10	0	Non-MDR	308	Yes	Yes
PA168	2021-07-11 12:38:00	Yes	H	7		1	MDR	New	No	Yes
PA175	2021-07-23 10:52:00	No	H	38D	20	1	MDR	3535	No	Yes
PA176	2021-07-22 12:52:00	No	H	1B	1	0	Non-MDR	557	No	Yes
PA179	2021-08-30 10:52:00	No	H	17C	7	1	MDR	2645	No	Yes
PA180	2021-09-02 20:33:00	No	H	25A	13	1	MDR	4229	No	Yes
PA181	2021-09-13 10:26:00	Yes	H	17D	7	1	MDR	235	Yes	Yes
PA182	2021-09-13 10:26:00	No	H	26A	14	1	MDR	NA	NA	Yes
PA183	2021-09-13 12:21:00	No	H	22		1	MDR	New	No	Yes
PA185	2021-09-23 00:51:00	No	H	43		1	MDR	New	No	Yes
PA186	2021-09-29 09:08:00	No	H	21	10	1	MDR	New	No	Yes
PA188	2021-10-16 22:29:00	No	H	33	18	1	MDR	4228	No	Yes
PA189	2021-10-19 11:26:00	No	H	5	3	1	MDR	1122	No	Yes
PA190	2021-10-20 17:18:00	No	H	30		1	MDR	234	No	Yes
PA191	2021-10-21 11:56:00	No	H	40	22	1	MDR	319	No	Yes
PA192	2021-10-29 08:21:00	No	H	33A	18	1	MDR	4228	No	Yes
PA193	2021-10-29 08:21:00	Yes	H	23	11	1	MDR	235	Yes	Yes
PA195	2021-10-30 14:22:00	No	H	32	17	1	MDR	4228	No	Yes
PA196	2021-10-30 14:23:00	No	H	32	17	1	MDR	4228	No	Yes
PA198	2021-11-27 11:32:00	No	H	9		1	MDR	New	No	Yes
PA199	2021-11-30 06:15:00	No	H	45		1	MDR	480	No	Yes
PA200	2021-12-04 07:02:00	Yes	H	23B	11	1	MDR	235	Yes	Yes
PA201	2021-12-05 18:04:00	No	H	32A	17	1	MDR	179	No	Yes
PA202	2021-12-05 18:04:00	No	H	4		1	MDR	244	Yes	Yes
PA203	2021-12-18 18:54:59	No	H	24	12	1	PDR	235	Yes	Yes
PA204	2021-12-18 19:20:00	No	H	24	12	1	PDR	309	No	Yes
PA210	2020-04-21 14:25:00	No	H	24A	12	1	XDR	235	Yes	Yes
PA218	2019-01-24 20:50:00	No	H	21A	10	1	MDR	New	No	Yes
PA230	2021-11-26 20:35:00	No	H	47		1	MDR	319	No	Yes
PA231	2021-12-20 23:21:59	No	H	6A	4	1	MDR	New	No	Yes
PSA_67	2015-08-02	Yes	H			0	Non-MDR	New	No	Yes
PSA_93	2016-07-23	Yes	H			1	XDR	New	No	Yes
PSA_HIAE_10	2021-05-23 17:28:00	Yes	H			1	XDR	New	No	Yes
PSA_HIAE_11	2021-05-26 10:20:00	Yes	H			0	XDR	New	No	Yes
PSA_HIAE_3	2021-02-18 14:40:00	Yes	H			1	PAN	233	Yes	Yes
PA102	2020-04-14 13:46:00	No	H	16		1	XDR			No
PA104	2020-04-28 05:52:00	No	H	37	19	1	XDR			No
PA106	2020-12-12 18:39:00	No	H	13		1	PDR			No
PA112	2021-02-18 14:40:00	No	H	20B	9	1	PDR			No
PA116	2020-03-10 09:53:00	No	H	31	16	0	Non-MDR			No
PA119	2020-03-11 10:13:00	No	H	31	16	0	Non-MDR			No
PA121	2020-03-19 21:23:00	No	H	17	7	1	PDR			No
PA132	2019-01-30 07:41:00	No	H	28A	15	1	XDR			No
PA141	2020-12-03 05:08:00	No	H	8A	5	0	Non-MDR			No
PA143	2020-12-23 11:18:00	No	H	19	8	1	PDR			No
PA150	2021-02-18 14:40:00	No	H	18A	8	1	PDR			No
PA157	2021-05-26 10:20:00	No	H	26	14	0	PDR			No
PA161	2021-06-08 12:25:00	No	H	2A	2	1	MDR			No
PA174	2021-07-22 12:38:00	No	H	38C	20	1	MDR			No
PA187	2021-10-05 06:53:00	No	H	34		1	XDR			No
PA220	2021-01-07 22:01:00	No	H	15A	6	1	XDR			No
PA223	2021-01-31 03:50:00	No	H	40A	22	1	XDR			No
PA224	2021-05-23 17:28:00	No	H	11		1	MDR			No
PA228	2021-09-17 07:07:00	No	H	12		1	XDR			No
PA229	2021-10-29 22:48:00	No	H	5A	3	1	XDR			No
