# Supplementary material for: Genetic and virulence factors behind the success of high-risk Pseudomonas aeruginosa clones: insights from comparative genomics and an experimental infection model
Source: Front Microbiol. 2025 Oct 31;16:1674635. doi: 10.3389/fmicb.2025.1674635 (PMC12616638; doi:10.3389/fmicb.2025.1674635)
Supplement: Supplementary file 2 [file Table_2.XLSX]

## Sheet: Legend
	Legend
Sample	Identification of the Pseudomonas aeruginosa isolate
Genome accession	Number that the isolate's genome received from NCBI
BioProject	BioProject number that the isolate's genome received from NCBI

## Sheet: Supplementary Table S2
Sample	Genome accession	BioProject
PA101	JBPDGQ000000000	PRJNA1275064
PA103	JBPDGP000000000	PRJNA1275064
PA105	JBPDGO000000000	PRJNA1275064
PA107	JBPDGN000000000	PRJNA1275064
PA108	JBPDGM000000000	PRJNA1275064
PA109	JBPDGL000000000	PRJNA1275064
PA110	JBPDGK000000000	PRJNA1275064
PA111	JBPDGJ000000000	PRJNA1275064
PA113	JBPDGI000000000	PRJNA1275064
PA117	JBPDGG000000000	PRJNA1275064
PA118	JBPDGF000000000	PRJNA1275064
PA120	JBPDGE000000000	PRJNA1275064
PA122	JBPDGD000000000	PRJNA1275064
PA123	JBPDGC000000000	PRJNA1275064
PA126	JBPDGB000000000	PRJNA1275064
PA130	JBPDGA000000000	PRJNA1275064
PA135	JBPDFZ000000000	PRJNA1275064
PA136	JBPDFY000000000	PRJNA1275064
PA137	JBPDFX000000000	PRJNA1275064
PA140	JBPDFW000000000	PRJNA1275064
PA142	JBPDFV000000000	PRJNA1275064
PA144	JBPDFU000000000	PRJNA1275064
PA146	JBPDFT000000000	PRJNA1275064
PA148	JBPDFS000000000	PRJNA1275064
PA149	JBPDFR000000000	PRJNA1275064
PA151	JBPFDH000000000	PRJNA1275064
PA152	JBPDFQ000000000	PRJNA1275064
PA153	JBPDFP000000000	PRJNA1275064
PA154	JBPDFO000000000	PRJNA1275064
PA155	JBPDFN000000000	PRJNA1275064
PA159	JBPDFM000000000	PRJNA1275064
PA160	JBPDFL000000000	PRJNA1275064
PA162	JBPDFK000000000	PRJNA1275064
PA163	JBPDFJ000000000	PRJNA1275064
PA164	JBPDFI000000000	PRJNA1275064
PA165	JBPDFH000000000	PRJNA1275064
PA166	JBPDFG000000000	PRJNA1275064
PA168	JBPDFF000000000	PRJNA1275064
PA175	JBPDFE000000000	PRJNA1275064
PA176	JBPDFD000000000	PRJNA1275064
PA179	JBPDFC000000000	PRJNA1275064
PA180	JBPDFB000000000	PRJNA1275064
PA181	JBPDFA000000000	PRJNA1275064
PA182	JBPDEZ000000000	PRJNA1275064
PA183	JBPDEY000000000	PRJNA1275064
PA185	JBPDEX000000000	PRJNA1275064
PA186	JBPDEW000000000	PRJNA1275064
PA188	JBPDEV000000000	PRJNA1275064
PA189	JBPDEU000000000	PRJNA1275064
PA190	JBPDET000000000	PRJNA1275064
PA191	JBPDES000000000	PRJNA1275064
PA192	JBPDER000000000	PRJNA1275064
PA193	JBPDEQ000000000	PRJNA1275064
PA195	JBPDEP000000000	PRJNA1275064
PA196	JBPDEO000000000	PRJNA1275064
PA198	JBPDEN000000000	PRJNA1275064
PA199	JBPDEM000000000	PRJNA1275064
PA200	JBPDEL000000000	PRJNA1275064
PA201	JBPDEK000000000	PRJNA1275064
PA202	JBPDEJ000000000	PRJNA1275064
PA203	JBPDEI000000000	PRJNA1275064
PA204	JBPDEH000000000	PRJNA1275064
PA210	JBPDEG000000000	PRJNA1275064
PA218	JBPDEF000000000	PRJNA1275064
PA230	JBPDEE000000000	PRJNA1275064
PA231	JBPDED000000000	PRJNA1275064
PSA_67	JBPDEC000000000	PRJNA1275064
PSA_93	JBPDEB000000000	PRJNA1275064
PSA_HIAE_10	JBPDEA000000000	PRJNA1275064
PSA_HIAE_11	JBPDDZ000000000	PRJNA1275064
PSA_HIAE_3	JBPDDY000000000	PRJNA1275064
