# Supplementary material for: Genetic and virulence factors behind the success of high-risk Pseudomonas aeruginosa clones: insights from comparative genomics and an experimental infection model
Source: Front Microbiol. 2025 Oct 31;16:1674635. doi: 10.3389/fmicb.2025.1674635 (PMC12616638; doi:10.3389/fmicb.2025.1674635)
Supplement: Supplementary file 4 [file Table_4.XLSX]

## Sheet: Legend
	Legend
Subelement	Bin derived subelement from ClustAGE
MW_p_value/MW1	Mann-Whitney p-value for association of gene presence with lower survival
MW_p_value/MW2	Mann-Whitney p-value for association of gene presence with higher survival
LR_p_value	P-value based on linear regression
Slope	Slope of linear regression
pval_logMW	P-value of the logMW score based on permutation test
pval_logLR	P-value of the logLR score based on permutation test
Type	Whether the subelement is associated with HVA or LVA
bin_id	The longest representative sequence referred to as the “representative bin”
source_id	Genome that originated the subelement
source_genome	Genome that originated the subelement
start	Position that starts
stop	Position that ends
length	Subelement size
num_genomes	Number of genomes that have that subelement

## Sheet: Supplementary Table S4
Subelement	MW_p_value/MW1	MW_p_value/MW2	LR_p_value	Slope	pval_logMW	pval_logLR	Type	bin_id	source_id	source_genome	start	stop	length	num_genomes	HIAE_PA01	PA168	HIAE_PA08	HIAE_PA13	PA103	PA140	PSA_HIAE_11	HIAE_PA12	PA117	HIAE_PA14	HIAE_PA05	HIAE_PA07	HIAE_PA09	HIAE_PA06	HIAE_PA15	PA123	PA193	PA101	PA107	PA120	PA135	PA166	PA181	PSA_67	HIAE_PA02	PA146	HIAE_PA10	HIAE_PA11	PA105	PA130	PA200	PSA_93	PSA_HIAE_10	PA108	PA113
bin1000_se00019	0.00962887	0.991282	0.0305243	-2.42857	0.0073	0.0137	HVA	bin1000	HIAE_PA01_accessory_1210_length_1745	HIAE_PA01	289	731	443	32	1	1	1	1	1	1	1	1	1	1	1	1	1	1	1	1	1	1	1	0	0	1	1	1	1	1	1	1	0	0	0	1	1	0	1
bin1026_se00012	0.00809474	0.992576	0.0124195	-2.36851	0.0061	0.0063	HVA	bin1026	HIAE_PA01_accessory_0677_length_1700	HIAE_PA01	361	465	105	28	1	1	1	1	1	1	1	1	1	1	1	1	1	1	1	1	0	1	0	0	0	0	1	1	1	1	1	1	0	0	0	1	1	0	0
bin1030_se00004	0.00987338	0.991291	0.0154837	-3.41071	0.0068	0.0073	HVA	bin1030	HIAE_PA14_accessory_0216_length_42318	HIAE_PA14	1255	1407	153	4	0	0	0	1	0	1	0	1	0	1	0	0	0	0	0	0	0	0	0	0	0	0	0	0	0	0	0	0	0	0	0	0	0	0	0
bin1086_se00001	0.9976	0.00262624	0.0038787	2.49583	0.0027	0.0028	LVA	bin1086	PSA_HIAE_3_accessory_0321_length_1593	PSA_HIAE_3	1	210	210	24	0	0	0	0	0	1	1	0	0	0	1	1	0	0	0	1	1	1	1	1	1	1	1	0	0	1	1	1	1	1	1	1	1	1	0
bin116_se00004	0.00846051	0.992195	0.00956726	-2.29571	0.0084	0.0043	HVA	bin116	HIAE_PA02_accessory_2464_length_14096	HIAE_PA02	925	7207	6283	14	0	1	1	1	0	0	1	1	1	0	1	1	0	1	0	0	0	1	0	0	1	0	0	0	1	0	0	1	0	1	0	0	0	0	0
bin116_se00006	0.00846051	0.992195	0.00956726	-2.29571	0.0084	0.0043	HVA	bin116	HIAE_PA02_accessory_2464_length_14096	HIAE_PA02	7222	8079	858	14	0	1	1	1	0	0	1	1	1	0	1	1	0	1	0	0	0	1	0	0	1	0	0	0	1	0	0	1	0	1	0	0	0	0	0
bin116_se00012	0.00846051	0.992195	0.00956726	-2.29571	0.0084	0.0043	HVA	bin116	HIAE_PA02_accessory_2464_length_14096	HIAE_PA02	8379	8786	408	14	0	1	1	1	0	0	1	1	1	0	1	1	0	1	0	0	0	1	0	0	1	0	0	0	1	0	0	1	0	1	0	0	0	0	0
bin116_se00014	0.00846051	0.992195	0.00956726	-2.29571	0.0084	0.0043	HVA	bin116	HIAE_PA02_accessory_2464_length_14096	HIAE_PA02	8929	10390	1462	14	0	1	1	1	0	0	1	1	1	0	1	1	0	1	0	0	0	1	0	0	1	0	0	0	1	0	0	1	0	1	0	0	0	0	0
bin116_se00016	0.00846051	0.992195	0.00956726	-2.29571	0.0084	0.0043	HVA	bin116	HIAE_PA02_accessory_2464_length_14096	HIAE_PA02	10405	11262	858	14	0	1	1	1	0	0	1	1	1	0	1	1	0	1	0	0	0	1	0	0	1	0	0	0	1	0	0	1	0	1	0	0	0	0	0
bin116_se00022	0.00846051	0.992195	0.00956726	-2.29571	0.0084	0.0043	HVA	bin116	HIAE_PA02_accessory_2464_length_14096	HIAE_PA02	11539	11969	431	14	0	1	1	1	0	0	1	1	1	0	1	1	0	1	0	0	0	1	0	0	1	0	0	0	1	0	0	1	0	1	0	0	0	0	0
bin116_se00024	0.00846051	0.992195	0.00956726	-2.29571	0.0084	0.0043	HVA	bin116	HIAE_PA02_accessory_2464_length_14096	HIAE_PA02	12102	13455	1354	14	0	1	1	1	0	0	1	1	1	0	1	1	0	1	0	0	0	1	0	0	1	0	0	0	1	0	0	1	0	1	0	0	0	0	0
bin1178_se00001	0.995072	0.00556558	0.0169598	3.05588	0.0031	0.0052	LVA	bin1178	HIAE_PA02_accessory_0813_length_2127	HIAE_PA02	1	1457	1457	5	0	0	0	0	0	0	0	0	0	0	0	0	0	0	0	0	0	0	0	0	0	0	0	0	1	0	0	0	1	1	0	0	0	0	0
bin118_se00067	0.00643958	0.994168	0.0142148	-2.59274	0.0055	0.0081	HVA	bin118	HIAE_PA02_accessory_1355_length_13948	HIAE_PA02	9367	10566	1200	8	0	0	1	0	0	1	0	0	1	1	1	1	1	0	0	0	0	0	0	0	0	0	0	0	1	0	0	0	0	0	0	0	0	0	0
bin123_se00019	0.991587	0.00943314	0.0219621	2.94118	0.0059	0.0084	LVA	bin123	PSA_67_accessory_2496_length_14206	PSA_67	10438	10584	147	5	0	0	0	0	0	0	0	0	0	0	0	0	0	0	0	0	0	0	0	0	0	0	0	1	0	0	0	0	1	1	0	0	0	0	0
bin1298_se00001	0.996024	0.00464734	0.00365127	4.58333	0.0007	0.0008	LVA	bin1298	PA108_accessory_4447_length_2090	PA108	1	1307	1307	3	0	0	0	0	0	0	0	0	0	0	0	0	0	0	0	0	0	0	0	0	0	0	0	0	0	0	0	0	0	0	0	0	0	1	0
bin134_se00002	0.991738	0.00902136	0.00728808	2.60345	0.0077	0.0039	LVA	bin134	PSA_67_accessory_0501_length_12341	PSA_67	11	167	157	29	1	0	0	1	0	0	0	1	1	0	1	1	1	0	1	1	1	1	0	1	1	1	1	1	1	1	0	1	1	1	1	1	0	1	1
bin1372_se00002	0.992096	0.00863433	0.0276275	2.17069	0.0071	0.0122	LVA	bin1372	PA105_accessory_2843_length_1237	PA105	60	1011	952	10	0	0	0	0	0	0	0	0	1	0	0	0	0	0	1	0	0	0	0	0	0	1	0	0	0	0	0	0	1	1	0	1	1	1	0
bin1473_se00001	0.996024	0.00464734	0.00365127	4.58333	0.0005	0.0008	LVA	bin1473	PSA_HIAE_3_accessory_1455_length_36621	PSA_HIAE_3	1	1117	1117	3	0	0	0	0	0	0	0	0	0	0	0	0	0	0	0	0	0	0	0	0	0	0	0	0	0	0	0	0	0	0	0	0	0	1	0
bin1567_se00002	0.996024	0.00464734	0.00365127	4.58333	0.0005	0.0008	LVA	bin1567	PA137_accessory_2317_length_9870	PA137	882	1020	139	3	0	0	0	0	0	0	0	0	0	0	0	0	0	0	0	0	0	0	0	0	0	0	0	0	0	0	0	0	0	0	0	0	0	1	0
bin1580_se00001	0.994587	0.00605305	0.0101505	3.0303	0.0049	0.0062	LVA	bin1580	HIAE_PA15_accessory_1535_length_1008	HIAE_PA15	1	1008	1008	6	0	0	0	0	0	0	0	0	0	0	0	0	0	0	1	0	0	0	0	0	0	0	0	0	0	0	0	0	0	1	0	0	1	0	1
bin1772_se00016	0.00880599	0.991873	0.0103831	-2.27286	0.0081	0.0042	HVA	bin1772	HIAE_PA01_accessory_1256_length_868	HIAE_PA01	759	865	107	25	1	1	1	1	0	1	1	1	1	1	1	1	1	1	1	1	0	0	1	0	0	0	0	1	1	1	1	1	0	0	0	1	1	0	0
bin1810_se00009	0.00619011	0.994373	0.0120761	-2.53889	0.0057	0.0067	HVA	bin1810	HIAE_PA01_accessory_1058_length_839	HIAE_PA01	299	500	202	30	1	1	1	1	1	1	1	1	1	1	1	1	1	1	1	1	0	0	1	1	0	1	1	1	1	1	1	1	0	0	0	1	1	0	0
bin184_se00004	0.994782	0.00565872	0.0105249	2.17763	0.0054	0.0055	LVA	bin184	PA152_accessory_1042_length_9706	PA152	1330	1430	101	19	0	0	0	0	0	1	0	1	0	0	1	0	0	0	0	1	0	1	1	1	0	1	1	0	0	1	1	1	1	1	0	1	0	1	0
bin184_se00019	0.994047	0.00646217	0.0197333	2.05417	0.0047	0.0098	LVA	bin184	PA152_accessory_1042_length_9706	PA152	6772	6973	202	15	0	0	0	0	0	1	0	1	0	0	0	1	0	0	0	0	0	1	1	0	0	1	0	0	0	0	1	1	1	1	0	1	0	1	0
bin184_se00024	0.994047	0.00646217	0.0197333	2.05417	0.0047	0.0098	LVA	bin184	PA152_accessory_1042_length_9706	PA152	7115	7512	398	15	0	0	0	0	0	1	0	1	0	0	0	1	0	0	0	0	0	1	1	0	0	1	0	0	0	0	1	1	1	1	0	1	0	1	0
bin19_se00022	0.00718893	0.99369	0.00834455	-3.68929	0.0048	0.0049	HVA	bin19	PSA_HIAE_11_accessory_1416_length_41569	PSA_HIAE_11	13809	20611	6803	4	1	0	0	0	0	0	1	1	0	0	0	1	0	0	0	0	0	0	0	0	0	0	0	0	0	0	0	0	0	0	0	0	0	0	0
bin19_se00055	0.005238	0.995366	0.00793325	-3.36765	0.0036	0.0041	HVA	bin19	PSA_HIAE_11_accessory_1416_length_41569	PSA_HIAE_11	34868	35076	209	5	1	0	0	0	0	0	1	1	0	0	0	1	1	0	0	0	0	0	0	0	0	0	0	0	0	0	0	0	0	0	0	0	0	0	0
bin19_se00066	0.00666013	0.994089	0.0105984	-3.25294	0.0053	0.0065	HVA	bin19	PSA_HIAE_11_accessory_1416_length_41569	PSA_HIAE_11	35698	36074	377	5	1	0	0	0	0	0	1	1	0	0	0	1	0	1	0	0	0	0	0	0	0	0	0	0	0	0	0	0	0	0	0	0	0	0	0
bin1952_se00002	0.99616	0.00431153	0.021467	2.73485	0.0029	0.0088	LVA	bin1952	PA105_accessory_3109_length_2034	PA105	132	744	613	6	0	0	0	0	0	0	0	0	0	0	0	0	0	0	0	0	0	0	0	0	0	0	0	0	1	0	1	0	1	0	0	1	0	1	0
bin1976_se00002	0.990858	0.0099251	0.0177547	2.19907	0.0083	0.0083	LVA	bin1976	PA146_accessory_1889_length_4078	PA146	358	730	373	12	0	0	0	0	0	0	0	0	0	0	0	0	0	0	0	1	1	0	0	1	0	1	1	0	0	1	0	0	1	1	1	1	0	0	0
bin2099_se00002	0.992533	0.00818856	0.0096485	2.61111	0.0077	0.0043	LVA	bin2099	HIAE_PA07_accessory_2882_length_10648	HIAE_PA07	162	447	286	9	0	0	0	0	0	0	0	0	0	0	1	1	0	0	0	0	0	0	0	0	0	1	0	0	0	0	1	0	0	0	0	1	0	1	0
bin2121_se00008	0.00722807	0.993396	0.0124685	-2.43966	0.0065	0.0061	HVA	bin2121	HIAE_PA01_accessory_0666_length_645	HIAE_PA01	350	598	249	29	1	1	1	1	1	1	1	1	1	1	1	1	1	1	1	1	0	0	0	1	1	1	0	1	1	1	1	1	0	0	0	1	1	0	0
bin2182_se00004	0.993603	0.00713823	0.0270418	2.63636	0.0049	0.0109	LVA	bin2182	PSA_HIAE_3_accessory_1578_length_43076	PSA_HIAE_3	488	614	127	6	0	0	0	0	0	0	0	0	0	0	0	0	0	0	0	0	0	0	0	0	0	1	0	0	0	0	1	0	1	0	0	1	0	1	0
bin2210_se00001	0.00556558	0.995072	0.00729472	-3.4	0.0033	0.0028	HVA	bin2210	PA130_accessory_1637_length_601	PA130	1	218	218	34	1	1	1	1	1	1	1	1	1	1	1	1	1	1	1	1	1	1	1	1	1	0	1	1	1	1	1	1	1	1	1	0	1	0	1
bin2210_se00005	0.00464734	0.996024	0.00365127	-4.58333	0.0004	0.0013	HVA	bin2210	PA130_accessory_1637_length_601	PA130	383	599	217	36	1	1	1	1	1	1	1	1	1	1	1	1	1	1	1	1	1	1	1	1	1	1	1	1	1	1	1	1	1	1	1	1	1	0	1
bin2350_se00012	0.00712144	0.993576	0.0198073	-2.60268	0.0055	0.0076	HVA	bin2350	PA140_accessory_1885_length_534	PA140	274	534	261	32	1	1	1	1	1	1	1	1	1	1	1	1	1	1	1	1	1	0	1	1	1	0	1	1	1	1	1	1	0	0	0	1	1	1	1
bin2536_se00005	0.997115	0.00314884	0.00552745	2.38179	0.0033	0.0037	LVA	bin2536	HIAE_PA05_accessory_2301_length_460	HIAE_PA05	322	426	105	23	0	0	0	0	0	1	1	0	0	0	1	1	0	0	0	1	1	1	1	1	0	1	1	0	0	1	1	1	1	1	1	1	1	1	0
bin2574_se00002	0.996024	0.00464734	0.00365127	4.58333	0.0007	0.0008	LVA	bin2574	PA152_accessory_1359_length_64440	PA152	19	449	431	3	0	0	0	0	0	0	0	0	0	0	0	0	0	0	0	0	0	0	0	0	0	0	0	0	0	0	0	0	0	0	0	0	0	1	0
bin2800_se00001	0.991587	0.00943314	0.00977899	3.28529	0.0062	0.0038	LVA	bin2800	PSA_HIAE_3_accessory_1455_length_36621	PSA_HIAE_3	1	375	375	5	0	0	0	0	0	0	0	0	0	0	0	0	0	0	0	0	1	0	0	0	0	0	0	0	0	0	0	0	0	0	1	0	0	1	0
bin287_se00001	0.00693808	0.993621	0.0065015	-2.44231	0.0057	0.0034	HVA	bin287	PSA_HIAE_11_accessory_0001_length_6669	PSA_HIAE_11	1	684	684	13	0	1	1	1	0	0	1	1	1	0	1	1	0	1	0	0	0	0	0	0	1	0	0	0	1	0	0	1	0	1	0	0	0	0	0
bin287_se00006	0.00846051	0.992195	0.00956726	-2.29571	0.0084	0.0043	HVA	bin287	PSA_HIAE_11_accessory_0001_length_6669	PSA_HIAE_11	757	1558	802	14	0	1	1	1	0	0	1	1	1	0	1	1	0	1	0	0	0	1	0	0	1	0	0	0	1	0	0	1	0	1	0	0	0	0	0
bin287_se00012	0.00846051	0.992195	0.00956726	-2.29571	0.0084	0.0043	HVA	bin287	PSA_HIAE_11_accessory_0001_length_6669	PSA_HIAE_11	1608	2048	441	14	0	1	1	1	0	0	1	1	1	0	1	1	0	1	0	0	0	1	0	0	1	0	0	0	1	0	0	1	0	1	0	0	0	0	0
bin287_se00020	0.00846051	0.992195	0.00956726	-2.29571	0.0084	0.0043	HVA	bin287	PSA_HIAE_11_accessory_0001_length_6669	PSA_HIAE_11	2151	2590	440	14	0	1	1	1	0	0	1	1	1	0	1	1	0	1	0	0	0	1	0	0	1	0	0	0	1	0	0	1	0	1	0	0	0	0	0
bin287_se00021	0.00693808	0.993621	0.0065015	-2.44231	0.0057	0.0034	HVA	bin287	PSA_HIAE_11_accessory_0001_length_6669	PSA_HIAE_11	2591	2706	116	13	0	1	1	1	0	0	1	1	1	0	1	1	0	1	0	0	0	0	0	0	1	0	0	0	1	0	0	1	0	1	0	0	0	0	0
bin287_se00025	0.00569748	0.994793	0.00780853	-2.50649	0.0043	0.0032	HVA	bin287	PSA_HIAE_11_accessory_0001_length_6669	PSA_HIAE_11	2863	3130	268	11	0	1	1	1	0	0	1	1	0	0	1	1	0	1	0	0	0	0	0	0	1	0	0	0	1	0	0	1	0	0	0	0	0	0	0
bin287_se00028	0.00846051	0.992195	0.00956726	-2.29571	0.0084	0.0043	HVA	bin287	PSA_HIAE_11_accessory_0001_length_6669	PSA_HIAE_11	3141	3377	237	14	0	1	1	1	0	0	1	1	1	0	1	1	0	1	0	0	0	1	0	0	1	0	0	0	1	0	0	1	0	1	0	0	0	0	0
bin2920_se00001	0.991291	0.00987338	0.00827557	3.69286	0.0064	0.0035	LVA	bin2920	PSA_HIAE_3_accessory_0094_length_4952	PSA_HIAE_3	1	335	335	4	0	0	0	0	0	0	0	0	0	0	0	0	0	0	0	0	0	1	0	0	0	0	0	0	0	0	0	0	0	0	0	0	0	1	0
bin3_se00019	0.994047	0.00646217	0.0197333	2.05417	0.0047	0.0098	LVA	bin3	HIAE_PA12_accessory_0809_length_96040	HIAE_PA12	6390	6547	158	15	0	0	0	0	0	1	0	1	0	0	0	1	0	0	0	0	0	1	1	0	0	1	0	0	0	0	1	1	1	1	0	1	0	1	0
bin3_se00039	0.994782	0.00565872	0.0105249	2.17763	0.0054	0.0063	LVA	bin3	HIAE_PA12_accessory_0809_length_96040	HIAE_PA12	12994	14576	1583	19	0	0	0	0	0	1	0	1	0	0	0	1	0	0	0	1	0	1	1	1	0	1	1	0	0	1	1	1	1	1	0	1	0	1	0
bin3_se00063	0.993216	0.00734108	0.00870463	2.23413	0.0059	0.0044	LVA	bin3	HIAE_PA12_accessory_0809_length_96040	HIAE_PA12	24996	26799	1804	18	0	0	0	0	0	0	0	1	0	0	1	1	0	0	0	1	0	1	1	1	0	1	1	0	0	1	1	1	0	1	0	1	0	1	0
bin3_se00074	0.995662	0.00471333	0.00980871	2.20238	0.0037	0.0042	LVA	bin3	HIAE_PA12_accessory_0809_length_96040	HIAE_PA12	30228	30354	127	21	0	0	0	0	0	1	0	1	0	0	1	1	0	0	0	1	0	1	1	1	0	1	1	0	0	1	1	1	1	1	0	1	1	1	0
bin3_se00078	0.995662	0.00471333	0.00980871	2.20238	0.0037	0.0042	LVA	bin3	HIAE_PA12_accessory_0809_length_96040	HIAE_PA12	32384	33186	803	21	0	0	0	0	0	1	0	1	0	0	1	1	0	0	0	1	0	1	1	1	0	1	1	0	0	1	1	1	1	1	0	1	1	1	0
bin3_se00079	0.996838	0.00346179	0.0113015	2.28846	0.0032	0.0052	LVA	bin3	HIAE_PA12_accessory_0809_length_96040	HIAE_PA12	33187	33438	252	13	0	0	0	0	0	0	0	1	0	0	1	1	0	0	0	0	0	0	0	0	0	1	0	0	0	0	1	1	1	0	0	1	1	1	0
bin3_se00080	0.995662	0.00471333	0.00980871	2.20238	0.0037	0.0042	LVA	bin3	HIAE_PA12_accessory_0809_length_96040	HIAE_PA12	33439	34247	809	21	0	0	0	0	0	1	0	1	0	0	1	1	0	0	0	1	0	1	1	1	0	1	1	0	0	1	1	1	1	1	0	1	1	1	0
bin3_se00081	0.998649	0.00148236	0.00304298	2.48553	0.0008	0.0017	LVA	bin3	HIAE_PA12_accessory_0809_length_96040	HIAE_PA12	34248	34645	398	19	0	0	0	0	0	0	0	1	0	0	1	1	0	0	0	1	0	1	0	1	0	1	1	0	0	1	1	1	1	1	0	1	1	1	0
bin3_se00082	0.999294	0.000779017	0.00136632	2.66667	0.0003	0.0004	LVA	bin3	HIAE_PA12_accessory_0809_length_96040	HIAE_PA12	34646	36661	2016	21	0	0	0	0	0	0	0	1	0	0	1	1	0	0	0	1	1	1	0	1	0	1	1	0	0	1	1	1	1	1	1	1	1	1	0
bin3_se00097	0.997793	0.00241518	0.00446095	2.43478	0.0019	0.0029	LVA	bin3	HIAE_PA12_accessory_0809_length_96040	HIAE_PA12	61184	61658	475	23	0	0	0	0	0	1	0	1	0	0	1	1	0	0	0	1	1	1	1	1	0	1	1	0	0	1	1	1	1	1	1	1	1	1	0
bin3_se00098	0.999294	0.000779017	0.00136632	2.66667	0.0003	0.0004	LVA	bin3	HIAE_PA12_accessory_0809_length_96040	HIAE_PA12	61659	62066	408	21	0	0	0	0	0	0	0	1	0	0	1	1	0	0	0	1	1	1	0	1	0	1	1	0	0	1	1	1	1	1	1	1	1	1	0
bin3_se00103	0.998178	0.00199881	0.00309047	2.55	0.0017	0.0016	LVA	bin3	HIAE_PA12_accessory_0809_length_96040	HIAE_PA12	62961	63432	472	24	0	0	0	0	0	1	0	1	0	0	1	1	0	0	0	1	1	1	1	1	1	1	1	0	0	1	1	1	1	1	1	1	1	1	0
bin3_se00105	0.998178	0.00199881	0.00309047	2.55	0.0017	0.0016	LVA	bin3	HIAE_PA12_accessory_0809_length_96040	HIAE_PA12	63434	65999	2566	24	0	0	0	0	0	1	0	1	0	0	1	1	0	0	0	1	1	1	1	1	1	1	1	0	0	1	1	1	1	1	1	1	1	1	0
bin3_se00106	0.997793	0.00241518	0.00446095	2.43478	0.0022	0.0028	LVA	bin3	HIAE_PA12_accessory_0809_length_96040	HIAE_PA12	66000	66348	349	23	0	0	0	0	0	1	0	1	0	0	1	1	0	0	0	1	1	0	1	1	1	1	1	0	0	1	1	1	1	1	1	1	1	1	0
bin3_se00107	0.998178	0.00199881	0.00309047	2.55	0.0017	0.0016	LVA	bin3	HIAE_PA12_accessory_0809_length_96040	HIAE_PA12	66349	68830	2482	24	0	0	0	0	0	1	0	1	0	0	1	1	0	0	0	1	1	1	1	1	1	1	1	0	0	1	1	1	1	1	1	1	1	1	0
bin3_se00108	0.991391	0.00946325	0.0175305	2.51815	0.0075	0.0071	LVA	bin3	HIAE_PA12_accessory_0809_length_96040	HIAE_PA12	68831	69581	751	8	0	0	0	0	0	0	0	1	0	0	0	1	0	0	0	0	0	0	0	0	0	0	0	0	0	0	0	1	0	1	0	0	0	1	0
bin3_se00109	0.997793	0.00241518	0.00446095	2.43478	0.0019	0.0029	LVA	bin3	HIAE_PA12_accessory_0809_length_96040	HIAE_PA12	69582	70575	994	23	0	0	0	0	0	1	0	1	0	0	1	1	0	0	0	1	1	1	1	1	0	1	1	0	0	1	1	1	1	1	1	1	1	1	0
bin3_se00110	0.999294	0.000779017	0.00136632	2.66667	0.0003	0.0004	LVA	bin3	HIAE_PA12_accessory_0809_length_96040	HIAE_PA12	70576	70931	356	21	0	0	0	0	0	0	0	1	0	0	1	1	0	0	0	1	1	1	0	1	0	1	1	0	0	1	1	1	1	1	1	1	1	1	0
bin3_se00111	0.999397	0.000665874	0.00095583	2.75401	0.0005	0.0005	LVA	bin3	HIAE_PA12_accessory_0809_length_96040	HIAE_PA12	70932	71037	106	22	0	0	0	0	0	0	0	1	0	0	1	1	0	0	0	1	1	1	0	1	1	1	1	0	0	1	1	1	1	1	1	1	1	1	0
bin3_se00113	0.991923	0.00872472	0.0181771	2.02368	0.0082	0.0098	LVA	bin3	HIAE_PA12_accessory_0809_length_96040	HIAE_PA12	71040	72080	1041	19	0	0	0	0	0	0	0	1	0	0	1	1	0	0	0	1	1	1	0	1	0	1	1	0	0	1	0	1	1	1	1	1	1	1	0
bin3_se00115	0.998178	0.00199881	0.00309047	2.55	0.0017	0.0016	LVA	bin3	HIAE_PA12_accessory_0809_length_96040	HIAE_PA12	72760	75531	2772	24	0	0	0	0	0	1	0	1	0	0	1	1	0	0	0	1	1	1	1	1	1	1	1	0	0	1	1	1	1	1	1	1	1	1	0
bin3_se00123	0.998178	0.00199881	0.00309047	2.55	0.0017	0.0016	LVA	bin3	HIAE_PA12_accessory_0809_length_96040	HIAE_PA12	75592	80082	4491	24	0	0	0	0	0	1	0	1	0	0	1	1	0	0	0	1	1	1	1	1	1	1	1	0	0	1	1	1	1	1	1	1	1	1	0
bin3_se00136	0.998178	0.00199881	0.00309047	2.55	0.0017	0.0016	LVA	bin3	HIAE_PA12_accessory_0809_length_96040	HIAE_PA12	80147	81371	1225	24	0	0	0	0	0	1	0	1	0	0	1	1	0	0	0	1	1	1	1	1	1	1	1	0	0	1	1	1	1	1	1	1	1	1	0
bin3_se00152	0.994151	0.00635805	0.0116593	2.24	0.0067	0.0073	LVA	bin3	HIAE_PA12_accessory_0809_length_96040	HIAE_PA12	84156	86886	2731	25	0	0	0	0	0	1	1	1	0	0	1	1	0	0	0	1	1	1	1	1	1	1	1	0	0	1	1	1	1	1	1	1	1	1	0
bin3_se00154	0.994151	0.00635805	0.0116593	2.24	0.0067	0.0073	LVA	bin3	HIAE_PA12_accessory_0809_length_96040	HIAE_PA12	86937	88611	1675	25	0	0	0	0	0	1	1	1	0	0	1	1	0	0	0	1	1	1	1	1	1	1	1	0	0	1	1	1	1	1	1	1	1	1	0
bin3_se00162	0.994151	0.00635805	0.0116593	2.24	0.0067	0.0073	LVA	bin3	HIAE_PA12_accessory_0809_length_96040	HIAE_PA12	89229	89997	769	25	0	0	0	0	0	1	1	1	0	0	1	1	0	0	0	1	1	1	1	1	1	1	1	0	0	1	1	1	1	1	1	1	1	1	0
bin3_se00165	0.99672	0.00357938	0.00738082	2.33333	0.0034	0.0035	LVA	bin3	HIAE_PA12_accessory_0809_length_96040	HIAE_PA12	90026	90156	131	24	0	0	0	0	0	1	1	1	0	0	0	1	0	0	0	1	1	1	1	1	1	1	1	0	0	1	1	1	1	1	1	1	1	1	0
bin3_se00178	0.994151	0.00635805	0.0116593	2.24	0.0067	0.0073	LVA	bin3	HIAE_PA12_accessory_0809_length_96040	HIAE_PA12	92369	95276	2908	25	0	0	0	0	0	1	1	1	0	0	1	1	0	0	0	1	1	1	1	1	1	1	1	0	0	1	1	1	1	1	1	1	1	1	0
bin3037_se00003	0.997208	0.00317686	0.00198059	3.85882	0.0006	0.0001	LVA	bin3037	PSA_67_accessory_2288_length_10748	PSA_67	32	300	269	5	0	0	0	0	0	0	0	0	0	0	0	0	0	0	0	0	0	0	0	0	0	0	0	1	0	0	0	0	0	0	0	0	0	1	1
bin3078_se00001	0.00556558	0.995072	0.00729472	-3.4	0.0033	0.0028	HVA	bin3078	PA140_accessory_3173_length_292	PA140	1	285	285	34	1	1	1	1	1	1	1	1	1	1	1	1	1	1	1	1	1	1	1	1	1	0	1	1	1	1	1	1	1	1	1	0	1	0	1
bin3234_se00001	0.9937	0.00730763	0.00798063	4.22222	0.0019	0.0019	LVA	bin3234	PA113_accessory_2043_length_7852	PA113	1	257	257	3	0	0	0	0	0	0	0	0	0	0	0	0	0	0	0	0	0	0	0	0	0	0	0	0	0	0	0	0	0	0	0	0	0	1	1
bin330_se00001	0.00846051	0.992195	0.00956726	-2.29571	0.0084	0.0043	HVA	bin330	HIAE_PA05_accessory_2341_length_6205	HIAE_PA05	1	4830	4830	14	0	1	1	1	0	0	1	1	1	0	1	1	0	1	0	0	0	1	0	0	1	0	0	0	1	0	0	1	0	1	0	0	0	0	0
bin356_se00076	0.00609896	0.994391	0.00849085	-2.32857	0.0054	0.0032	HVA	bin356	HIAE_PA01_accessory_1215_length_4955	HIAE_PA01	4843	4955	113	25	1	1	1	0	1	1	1	1	1	1	1	1	1	1	1	1	1	0	0	0	0	0	0	1	1	1	1	1	0	0	0	1	1	0	0
bin38_se00005	0.0131675	0.988199	0.00586513	-3.48235	0.0123	0.0028	HVA	bin38	HIAE_PA13_accessory_1628_length_31017	HIAE_PA13	17716	18030	315	5	1	1	0	1	0	0	0	0	1	0	0	0	0	0	0	0	0	0	0	0	0	0	0	0	0	0	0	1	0	0	0	0	0	0	0
bin45_se00049	0.994206	0.00628142	0.00698448	2.30348	0.0055	0.0037	LVA	bin45	HIAE_PA14_accessory_0800_length_27188	HIAE_PA14	2159	2345	187	17	1	0	0	0	0	0	0	0	0	1	0	0	0	0	0	1	1	0	1	1	0	1	1	0	0	1	0	0	1	0	1	1	0	1	0
bin45_se00050	0.994068	0.00643339	0.00816641	2.28125	0.0054	0.0048	LVA	bin45	HIAE_PA14_accessory_0800_length_27188	HIAE_PA14	2346	2703	358	16	1	0	0	0	0	0	0	0	0	1	0	0	0	0	0	1	1	0	0	1	0	1	1	0	0	1	0	0	1	0	1	1	0	1	0
bin5_se00011	0.995072	0.00556558	0.00729472	3.4	0.0033	0.0032	LVA	bin5	PSA_HIAE_10_accessory_1374_length_114873	PSA_HIAE_10	45725	47495	1771	5	0	0	0	0	0	0	0	0	0	0	0	0	0	0	0	0	0	0	0	0	0	0	0	1	0	0	0	0	0	0	0	0	1	1	0
bin5_se00147	0.995072	0.00556558	0.00729472	3.4	0.0033	0.0032	LVA	bin5	PSA_HIAE_10_accessory_1374_length_114873	PSA_HIAE_10	82259	82366	108	5	0	0	0	0	0	0	0	0	0	0	0	0	0	0	0	0	0	0	0	0	0	0	0	1	0	0	0	0	0	0	0	0	1	1	0
bin555_se00008	0.00846051	0.992195	0.00956726	-2.29571	0.0084	0.0043	HVA	bin555	PA168_accessory_3551_length_3241	PA168	148	3142	2995	14	0	1	1	1	0	0	1	1	1	0	1	1	0	1	0	0	0	1	0	0	1	0	0	0	1	0	0	1	0	1	0	0	0	0	0
bin586_se00001	0.999479	0.000604695	0.000421632	4.31765	0	0	LVA	bin586	PA108_accessory_4490_length_2990	PA108	1	2836	2836	5	0	0	0	0	0	0	0	0	0	0	0	0	0	0	0	0	0	0	0	0	0	0	0	0	0	0	0	1	0	0	0	0	0	1	0
bin586_se00002	0.997598	0.00267767	0.00313181	3.06855	0.0013	0.0011	LVA	bin586	PA108_accessory_4490_length_2990	PA108	2837	2990	154	8	0	0	0	0	0	0	0	0	0	0	0	1	0	0	0	0	0	1	0	0	0	0	0	0	0	0	0	1	0	1	0	0	0	1	0
bin597_se00004	0.99616	0.00431153	0.021467	2.73485	0.0029	0.0088	LVA	bin597	PSA_93_accessory_2532_length_32248	PSA_93	2730	2926	197	6	0	0	0	0	0	0	0	0	0	0	0	0	0	0	0	0	0	0	0	0	0	0	0	0	1	0	1	0	1	0	0	1	0	1	0
bin60_se00008	0.992464	0.00839154	0.0101505	3.0303	0.0058	0.0039	LVA	bin60	PSA_93_accessory_1254_length_29870	PSA_93	10491	10749	259	6	0	0	0	0	0	0	0	0	0	0	0	0	0	0	0	0	0	0	1	0	0	1	0	0	0	0	0	0	0	0	0	1	0	1	0
bin60_se00010	0.994723	0.00583244	0.00881711	2.75403	0.0047	0.0034	LVA	bin60	PSA_93_accessory_1254_length_29870	PSA_93	11098	11950	853	8	0	0	0	0	0	0	0	0	0	0	0	0	0	0	0	0	0	1	1	0	0	1	0	0	0	0	0	0	1	0	0	1	0	1	0
bin65_se00012	0.00818856	0.992533	0.00601916	-2.75556	0.0061	0.0028	HVA	bin65	HIAE_PA09_accessory_1493_length_21140	HIAE_PA09	798	966	169	30	1	1	1	1	1	1	1	1	1	1	1	1	1	1	0	1	1	0	0	1	1	0	1	1	1	1	1	1	1	1	1	0	1	0	0
bin65_se00015	0.00556558	0.995072	0.00729472	-3.4	0.0033	0.0028	HVA	bin65	HIAE_PA09_accessory_1493_length_21140	HIAE_PA09	1132	1582	451	34	1	1	1	1	1	1	1	1	1	1	1	1	1	1	1	1	1	1	1	1	1	0	1	1	1	1	1	1	1	1	1	0	1	0	1
bin65_se00017	0.00556558	0.995072	0.00729472	-3.4	0.0033	0.0028	HVA	bin65	HIAE_PA09_accessory_1493_length_21140	HIAE_PA09	1680	1855	176	34	1	1	1	1	1	1	1	1	1	1	1	1	1	1	1	1	1	1	1	1	1	0	1	1	1	1	1	1	1	1	1	0	1	0	1
bin650_se00001	0.995319	0.00520876	0.00440072	3125	0.0037	0.0016	LVA	bin650	HIAE_PA07_accessory_2398_length_2847	HIAE_PA07	1	2693	2693	7	0	0	0	0	0	0	0	0	0	0	0	1	0	0	0	0	0	1	0	0	0	0	0	0	0	0	0	0	0	1	0	0	0	1	0
bin661_se00011	0.00938563	0.991428	0.015004	-2.46667	0.0069	0.0062	HVA	bin661	HIAE_PA09_accessory_0659_length_2638	HIAE_PA09	451	688	238	30	1	1	1	1	1	1	1	1	1	1	1	1	1	1	1	1	1	0	1	0	1	0	0	1	1	1	1	1	0	0	1	1	1	0	0
bin680_se00002	0.00575684	0.994753	0.0228603	-2.23793	0.0036	0.0089	HVA	bin680	PA135_accessory_3363_length_2570	PA135	31	183	153	29	1	1	1	1	1	1	1	1	1	0	1	1	1	1	1	1	1	1	1	1	1	0	1	0	1	1	0	1	0	1	1	0	0	0	0
bin680_se00006	0.00785586	0.992743	0.0177288	-2.06386	0.0064	0.0106	HVA	bin680	PA135_accessory_3363_length_2570	PA135	909	1201	293	16	0	1	1	0	1	1	1	1	1	0	0	0	1	1	1	0	0	1	1	0	1	0	0	0	1	0	0	0	0	1	0	0	0	0	0
bin680_se00009	0.00124878	0.998864	0.00185115	-2.61631	0.0007	0.0006	HVA	bin680	PA135_accessory_3363_length_2570	PA135	1787	2080	294	22	1	1	1	1	1	1	1	1	1	0	1	1	1	1	1	0	0	1	1	0	1	0	0	0	1	0	0	1	0	1	0	0	0	0	0
bin69_se00002	0.993603	0.00713823	0.0270418	2.63636	0.0053	0.0123	LVA	bin69	PSA_HIAE_3_accessory_1973_length_20559	PSA_HIAE_3	5	1327	1323	6	0	0	0	0	0	0	0	0	0	0	0	0	0	0	0	0	0	0	0	0	0	1	0	0	0	0	0	0	1	1	0	1	0	1	0
bin69_se00007	0.992811	0.00817385	0.0270182	3.13571	0.0039	0.0115	LVA	bin69	PSA_HIAE_3_accessory_1973_length_20559	PSA_HIAE_3	3057	4612	1556	4	0	0	0	0	0	0	0	0	0	0	0	0	0	0	0	0	0	0	0	0	0	0	0	0	0	0	0	0	1	0	0	1	0	1	0
bin754_se00002	0.996024	0.00464734	0.00365127	4.58333	0.0007	0.0008	LVA	bin754	PSA_HIAE_3_accessory_0379_length_3258	PSA_HIAE_3	67	629	563	3	0	0	0	0	0	0	0	0	0	0	0	0	0	0	0	0	0	0	0	0	0	0	0	0	0	0	0	0	0	0	0	0	0	1	0
bin754_se00004	0.996024	0.00464734	0.00365127	4.58333	0.0007	0.0008	LVA	bin754	PSA_HIAE_3_accessory_0379_length_3258	PSA_HIAE_3	637	1637	1001	3	0	0	0	0	0	0	0	0	0	0	0	0	0	0	0	0	0	0	0	0	0	0	0	0	0	0	0	0	0	0	0	0	0	1	0
bin754_se00007	0.993576	0.00712144	0.00972839	2.86384	0.0058	0.0057	LVA	bin754	PSA_HIAE_3_accessory_0379_length_3258	PSA_HIAE_3	1756	1888	133	7	0	0	0	0	0	0	0	0	0	0	0	0	0	0	0	1	0	1	0	0	0	0	0	0	0	0	0	0	1	1	0	0	0	1	0
bin84_se00016	0.995319	0.00520876	0.00440072	3125	0.0037	0.0013	LVA	bin84	HIAE_PA07_accessory_2874_length_21814	HIAE_PA07	12404	12566	163	7	0	0	0	0	0	0	0	0	0	0	0	1	0	0	0	0	0	1	0	0	0	0	0	0	0	0	1	0	0	0	0	0	0	1	0
bin84_se00025	0.991116	0.00963074	0.0200212	2.11538	0.0074	0.0085	LVA	bin84	HIAE_PA07_accessory_2874_length_21814	HIAE_PA07	17381	17519	139	13	0	0	0	0	0	1	0	0	0	0	1	1	0	0	0	0	0	1	1	0	0	0	0	0	0	0	1	1	1	1	0	0	0	1	0
bin92_se00001	0.99616	0.00431153	0.021467	2.73485	0.0029	0.0088	LVA	bin92	HIAE_PA10_accessory_0972_length_35934	HIAE_PA10	1	886	886	6	0	0	0	0	0	0	0	0	0	0	0	0	0	0	0	0	0	0	0	0	0	0	0	0	1	0	1	0	1	0	0	1	0	1	0
bin92_se00005	0.99616	0.00431153	0.021467	2.73485	0.0029	0.0088	LVA	bin92	HIAE_PA10_accessory_0972_length_35934	HIAE_PA10	966	1207	242	6	0	0	0	0	0	0	0	0	0	0	0	0	0	0	0	0	0	0	0	0	0	0	0	0	1	0	1	0	1	0	0	1	0	1	0
bin92_se00010	0.99616	0.00431153	0.021467	2.73485	0.0029	0.0088	LVA	bin92	HIAE_PA10_accessory_0972_length_35934	HIAE_PA10	6385	8018	1634	6	0	0	0	0	0	0	0	0	0	0	0	0	0	0	0	0	0	0	0	0	0	0	0	0	1	0	1	0	1	0	0	1	0	1	0
bin92_se00012	0.99616	0.00431153	0.021467	2.73485	0.0029	0.0088	LVA	bin92	HIAE_PA10_accessory_0972_length_35934	HIAE_PA10	8035	9186	1152	6	0	0	0	0	0	0	0	0	0	0	0	0	0	0	0	0	0	0	0	0	0	0	0	0	1	0	1	0	1	0	0	1	0	1	0
bin93_se00001	0.00666013	0.994089	0.0139919	-3.13824	0.0039	0.0064	HVA	bin93	HIAE_PA08_accessory_0132_length_16215	HIAE_PA08	1	11764	11764	5	0	0	1	0	0	1	0	1	0	0	1	1	0	0	0	0	0	0	0	0	0	0	0	0	0	0	0	0	0	0	0	0	0	0	0
bin93_se00002	0.00159574	0.998585	0.00231734	-3.31696	0.0006	0.0012	HVA	bin93	HIAE_PA08_accessory_0132_length_16215	HIAE_PA08	11765	16215	4451	7	0	0	1	0	0	1	0	1	1	1	1	1	0	0	0	0	0	0	0	0	0	0	0	0	0	0	0	0	0	0	0	0	0	0	0
bin973_se00021	0.00809474	0.992576	0.0124195	-2.36851	0.0069	0.0062	HVA	bin973	HIAE_PA01_accessory_1129_length_1772	HIAE_PA01	1187	1370	184	28	1	1	1	1	1	1	1	1	1	1	1	1	1	1	1	0	1	1	0	0	1	0	0	1	1	1	1	1	0	0	0	1	1	0	0
[truncated: 4 more columns]
