# Supplementary material for: Genetic and virulence factors behind the success of high-risk Pseudomonas aeruginosa clones: insights from comparative genomics and an experimental infection model
Source: Front Microbiol. 2025 Oct 31;16:1674635. doi: 10.3389/fmicb.2025.1674635 (PMC12616638; doi:10.3389/fmicb.2025.1674635)
Supplement: Supplementary file 5 [file Table_5.XLSX]

## Sheet: Legend
	Legend
Subelement_ID	Bin derived subelement from ClustAGE
locus_tag	Identification that Prokka assigned to CDS
UUCBPP-PA14	Gene from strain UUCBPP-PA14 in which the subelement aligned via BLASTN
Blast	Name of the gene/product that the subelement aligned to using BLASTN against the taxon Pseudomonas aeruginosa
ftype	Whether the subelement is a CDS or a CRISPR according to the Prokka annotation
length_bp	Subelement size
gene	Gene name assigned by Prokka to CDS
EC_number	Enzyme Commission number assigned by Prokka to CDS
COG	Clusters of Orthologous Genes assigned by Prokka
product	Product generated by CDS according to Prokka
Type	Whether the subelement is associated with HVA or LVA
HRC/Non-HRC/Both	Whether the gene is present in High-Risk Clones, Sporadic Clones, or Both
Count of High-Risk Clones (N = 22)	Number of high-risk genomes in which the gene appears
Count of Sporadic Clones (N = 27)	Number of sporadic genomes in which the gene appears

## Sheet: Supplementary Table S5
Type	HRC/Non-HRC/Both	Count of High-Risk Clones (N = 12)	Count of Sporadic Clones (N = 27)	locus_tag	UUCBPP-PA14	Blast	InterProScan	ftype	length_bp	gene	EC_number	COG	product	Subelement_ID
HVA	Both	8	24	NAHEIIGM_06381	PA14_34640 gntK gluvonokinase	gluconokinase, GntK/IdnK-type	No match	CDS	138				hypothetical protein	bin1000_se00019
HVA	Both	3	11	NAHEIIGM_03322	PA14_33690/pyoverdine biosynthesis protein PvdE	pyoverdine export ABC transporter PvdE	cyclic peptide export ABC transporter	CDS	1650	yojI_2		COG4615	ABC transporter ATP-binding/permease protein YojI	bin116_se00004
HVA	Both	3	11	NAHEIIGM_03323	PA14_33680/FPVA ferripyoverdine receptor	ferripyoverdine/pyocin S3 receptor FpvA	TonB-dependent siderophore receptor	CDS	2448	fpvA_3		COG4773	Ferripyoverdine receptor	bin116_se00004
HVA	Both	3	11	NAHEIIGM_03324	PA14_33650/pvdD pyoverdine synthetase D	pyoverdine non-ribosomal peptide synthetase PvdD	alpha/beta hydrolase	CDS	1560	dltA_2	6.2.1.54		D-alanine--D-alanyl carrier protein ligase	bin116_se00004
HVA	Both	3	11	NAHEIIGM_03325	PA14_33650/pvdD pyoverdine synthetase D	pyoverdine non-ribosomal peptide synthetase PvdD	Shadow ORF (opposite dhbF)	CDS	498				hypothetical protein	bin116_se00006
HVA	Both	3	11	NAHEIIGM_03326	PA14_33650/pvdD pyoverdine synthetase D	pyoverdine non-ribosomal peptide synthetase PvdD	Shadow ORF (opposite dhbF)	CDS	546				hypothetical protein	bin116_se00014
HVA	Both	3	11	NAHEIIGM_03327	PA14_33650/pvdD pyoverdine synthetase D	pyoverdine non-ribosomal peptide synthetase PvdD	Shadow ORF (opposite dhbF)	CDS	498				hypothetical protein	bin116_se00016
HVA	Both	3	11	NAHEIIGM_03328	PA14_33650/pvdD pyoverdine synthetase D	pyoverdine non-ribosomal peptide synthetase PvdD	No match	CDS	150				hypothetical protein	bin116_se00022
HVA	Both	3	11	NAHEIIGM_03329	PA14_33650/pvdD pyoverdine synthetase D	pyoverdine non-ribosomal peptide synthetase PvdD	No match	CDS	486				hypothetical protein	bin116_se00024
HVA	Both	3	11	NAHEIIGM_03330	PA14_33630 PvdJ	non-ribosomal peptide synthetase	No match	CDS	219				hypothetical protein	bin116_se00024
HVA	Both	3	11	NAHEIIGM_03331	PA14_33630 PvdJ	non-ribosomal peptide synthetase	nonribosomal peptide synthetase	CDS	435	lgrB			Linear gramicidin synthase subunit B	bin116_se00024
HVA	Non-HRC	0	8	NAHEIIGM_03348		host specificity protein J	No match	CDS	294				hypothetical protein	bin118_se00067
HVA	Non-HRC	0	8	NAHEIIGM_03349		hypothetical protein	No match	CDS	738				hypothetical protein	bin118_se00067
HVA	Both	7	23	NAHEIIGM_07005	PA14_17120 cdsA phosphatidate cytidylyltransferase	phosphatidate cytidylyltransferase	phosphatidate cytidylyltransferase	CDS	183	cdsA	2.7.7.41	COG0575	Phosphatidate cytidylyltransferase	bin1810_se00009
HVA	Non-HRC	0	4	NAHEIIGM_01218		terminase small subunit	No match	CDS	591				hypothetical protein	bin19_se00022
HVA	Non-HRC	0	4	NAHEIIGM_01219		phage terminase large subunit family protein	Terminase, large subunit.	CDS	2016				hypothetical protein	bin19_se00022
HVA	Non-HRC	0	4	NAHEIIGM_01220		hypothetical protein	No match	CDS	129				hypothetical protein	bin19_se00022
HVA	Non-HRC	0	4	NAHEIIGM_01221		hypothetical protein	No match	CDS	153				hypothetical protein	bin19_se00022
HVA	Non-HRC	0	4	NAHEIIGM_01222		phage portal protein	phage portal protein	CDS	1467				hypothetical protein	bin19_se00022
HVA	Non-HRC	0	4	NAHEIIGM_01223		Clp protease ClpP	ClpP/crotonase	CDS	1173	clpP_2	3.4.21.92		ATP-dependent Clp protease proteolytic subunit	bin19_se00022
HVA	Non-HRC	0	4	NAHEIIGM_01224		head decoration protein	Bacteriophage lambda head decoration protein D	CDS	636				hypothetical protein	bin19_se00022
HVA	Non-HRC	0	4	NAHEIIGM_01225		major capsid protein	No match	CDS	477				hypothetical protein	bin19_se00022
HVA	Non-HRC	0	5	NAHEIIGM_01235		hypothetical protein	Region of a membrane-bound protein predicted to be outside the membrane, in the extracellular region.	CDS	279				hypothetical protein	bin19_se00066
HVA	Both	7	25	NAHEIIGM_07209	PA14_34880/putative transcriptional regulator, GntR family	GntR family transcriptional regulator	No match	CDS	198				hypothetical protein	bin2350_se00012
HVA	Both	2	11	NAHEIIGM_04713	PA14_33610/probable non-ribosomal peptide synthetase	non-ribosomal peptide synthetase	Shadow ORF (opposite dhbF)	CDS	321				hypothetical protein	bin287_se00001
HVA	Both	3	11	NAHEIIGM_04714	PA14_33610/probable non-ribosomal peptide synthetase	non-ribosomal peptide synthetase	No match	CDS	639				hypothetical protein	bin287_se00006
HVA	Both	3	11	NAHEIIGM_04715	PA14_33610/probable non-ribosomal peptide synthetase	non-ribosomal peptide synthetase	Shadow ORF (opposite dhbF)	CDS	306				hypothetical protein	bin287_se00012
HVA	Both	9	25	NAHEIIGM_07343	PA14_03180/conserved hypothetical protein	IS3-like element ISPa32 family transposase	Transposase_8_domain-containing_protein	CDS	204				IS3 family transposase ISPa32	bin3078_se00001
HVA	Both	3	11	NAHEIIGM_04912	PA14_33610/probable non-ribosomal peptide synthetase	non-ribosomal peptide synthetase	No match	CDS	156				hypothetical protein	bin330_se00001
HVA	Both	3	11	NAHEIIGM_04913	PA14_33610/probable non-ribosomal peptide synthetase	non-ribosomal peptide synthetase	No match	CDS	411				hypothetical protein	bin330_se00001
HVA	Both	3	11	NAHEIIGM_04914	PA14_33630 PvdJ	protein PvdJ	Shadow ORF (opposite dhbF)	CDS	1848				hypothetical protein	bin330_se00001
HVA	Both	3	11	NAHEIIGM_04915	PA14_33630 PvdJ	non-ribosomal peptide synthetase	Shadow ORF (opposite dhbF)	CDS	468				hypothetical protein	bin330_se00001
HVA	Both	3	11	NAHEIIGM_04916	PA14_33630 PvdJ	non-ribosomal peptide synthetase	Shadow ORF (opposite dhbF)	CDS	705				hypothetical protein	bin330_se00001
HVA	Both	3	11	NAHEIIGM_05663	PA14_33610/probable non-ribosomal peptide synthetase	non-ribosomal peptide synthetase	No match	CDS	537				hypothetical protein	bin555_se00008
HVA	Both	3	11	NAHEIIGM_05664	PA14_33610/probable non-ribosomal peptide synthetase	non-ribosomal peptide synthetase	No match	CDS	525				hypothetical protein	bin555_se00008
HVA	Both	3	11	NAHEIIGM_05665	PA14_33610/probable non-ribosomal peptide synthetase	non-ribosomal peptide synthetase	No match	CDS	1089				hypothetical protein	bin555_se00008
HVA	Non-HRC	0	5	NAHEIIGM_03005		LapA family protein	Lipopolysaccharide assembly protein A domain	CDS	345				hypothetical protein	bin93_se00001
HVA	Non-HRC	0	5	NAHEIIGM_03006		LPS O-antigen chain length determinant protein WzzB	Bacterial polysaccharide biosynthesis and export	CDS	1038	wzzB_5		COG3765	Chain length determinant protein	bin93_se00001
HVA	Non-HRC	0	5	NAHEIIGM_03007		hypothetical protein	No match	CDS	153				hypothetical protein	bin93_se00001
HVA	Non-HRC	0	5	NAHEIIGM_03008		UDP-N-acetyl-D-glucosamine 6-dehydrogenase	UDP-glucose/GDP-mannose dehydrogenase	CDS	1314	wbpA_2	1.1.1.136	COG0677	UDP-N-acetyl-D-glucosamine 6-dehydrogenase	bin93_se00001
HVA	Non-HRC	0	5	NAHEIIGM_03009		Gfo/Idh/MocA family oxidoreductase	Gfo/Idh/MocA Oxidoreductase	CDS	948	wbpB_2	1.1.1.335	COG0673	UDP-N-acetyl-2-amino-2-deoxy-D-glucuronate oxidase	bin93_se00001
HVA	Non-HRC	0	5	NAHEIIGM_03010		acyltransferase	Trimeric LpxA-like superfamily	CDS	627	wbpD_2	2.3.1.201	COG0110	UDP-2-acetamido-3-amino-2,3-dideoxy-D-glucuronate N-acetyltransferase	bin93_se00001
HVA	Non-HRC	0	5	NAHEIIGM_03011		DegT/DnrJ/EryC1/StrS family aminotransferase	DegT/DnrJ/EryC1/StrS aminotransferase	CDS	1083	wbpE_2	2.6.1.98	COG0399	UDP-2-acetamido-2-deoxy-3-oxo-D-glucuronate aminotransferase	bin93_se00001
HVA	Non-HRC	0	5	NAHEIIGM_03012		glycosyltransferase	GT4_AmsK-like	CDS	1233				hypothetical protein	bin93_se00001
HVA	Non-HRC	0	5	NAHEIIGM_03013		lipopolysaccharide biosynthesis protein	Polysaccharide Biosynthesis and Transport	CDS	1428				hypothetical protein	bin93_se00001
HVA	Non-HRC	0	5	NAHEIIGM_03014		O-antigen polysaccharide polymerase Wzy	O-antigen polysaccharide polymerase Wzy	CDS	1425				hypothetical protein	bin93_se00001
HVA	Non-HRC	0	5	NAHEIIGM_03015		glycosyltransferase family 2 protein	Nucleotide-diphospho-sugar transferases	CDS	891				hypothetical protein	bin93_se00001
HVA	Non-HRC	0	7	NAHEIIGM_03016		NAD-dependent epimerase/dehydratase family protein	NAD-dependent epimerase/dehydratase family protein	CDS	966	auaH	1.1.1.394		Aurachin B dehydrogenase	bin93_se00002
HVA	Non-HRC	0	7	NAHEIIGM_03017		glycosyltransferase family 4 protein	GT4_CapM-like	CDS	1182	mshA_3	2.4.1.250		D-inositol-3-phosphate glycosyltransferase	bin93_se00002
HVA	Non-HRC	0	7	NAHEIIGM_03018		SDR family oxidoreductase	NAD(P)-dependent oxidoreductase-like	CDS	960	gnu_4	5.1.3.26	COG0451	N-acetyl-alpha-D-glucosaminyl-diphospho-ditrans,octacis-undecaprenol 4-epimerase	bin93_se00002
HVA	Non-HRC	0	7	NAHEIIGM_03019		MraY family glycosyltransferase	Glycosyl transferase, family 4	CDS	1026	wecA_2	2.7.8.33		Undecaprenyl-phosphate alpha-N-acetylglucosaminyl 1-phosphate transferase	bin93_se00002
LVA	Both	1	4	NAHEIIGM_06578	PA14_58720 conserved hypothetical protein	type IV pilin accessory protein	Region of a membrane-bound protein predicted to be outside the membrane, in the extracellular region.	CDS	699				hypothetical protein	bin1178_se00001
LVA	Both	1	4	NAHEIIGM_06579	PA14_58730 pilA typr IV pilin structural subunit	pilin	Pili subunits	CDS	540	pilE			Fimbrial protein	bin1178_se00001
LVA	Both	2	1	NAHEIIGM_06679		hypothetical protein	Rpn/YhgA-like nuclease	CDS	999				hypothetical protein	bin1298_se00001
LVA	Both	4	6	NAHEIIGM_06739	PA14_49540 hypotetical protein	hypothetical protein	ATP-grasp domain, R2K clade family 3	CDS	780				hypothetical protein	bin1372_se00002
LVA	Both	2	1	NAHEIIGM_06811		zeta toxin family protein	Zeta toxin	CDS	726				hypothetical protein	bin1473_se00001
LVA	Both	2	1	NAHEIIGM_06812		hypothetical protein	No match	CDS	159				hypothetical protein	bin1473_se00001
LVA	Non-HRC	0	6	NAHEIIGM_06877	PA14_14550/hypothetical protein	hypothetical protein	No match	CDS	408				hypothetical protein	bin1580_se00001
LVA	Both	3	6	NAHEIIGM_07126		hypothetical protein	Region of a membrane-bound protein predicted to be embedded in the membrane.	CDS	180				hypothetical protein	bin2099_se00002
LVA	Both	2	1	NAHEIIGM_07264		helix-turn-helix transcriptional regulator	Lambda repressor-like, DNA-binding domain superfamily	CDS	354				hypothetical protein	bin2574_se00002
LVA	Both	4	1	NAHEIIGM_07304		ASCH domain-containing protein	PUA-like superfamily	CDS	369				hypothetical protein	bin2800_se00001
LVA	Both	9	10	NAHEIIGM_00291	PA14_59200	hypothetical protein	No match	CDS	276				hypothetical protein	bin3_se00039
LVA	Both	8	10	NAHEIIGM_00303		Twitching mobility protein	P-loop containing nucleoside triphosphate hydrolases	CDS	795	pilT_2		COG2805	Twitching mobility protein	bin3_se00063
LVA	Both	8	10	NAHEIIGM_00304	PA14_59350/Type IV B pilus protein	shufflon system plasmid conjugative transfer pilus tip adhesin PilV	No match	CDS	492				hypothetical protein	bin3_se00063
LVA	Both	8	10	NAHEIIGM_00305	PA14_59350/Type IV B pilus protein	shufflon system plasmid conjugative transfer pilus tip adhesin PilV	Region of a membrane-bound protein predicted to be embedded in the membrane.	CDS	285				hypothetical protein	bin3_se00063
LVA	Both	9	12	NAHEIIGM_00312	PA14_59480/conserved hypothetical protein	DUF3275 family protein	No match	CDS	108				hypothetical protein	bin3_se00078
LVA	Both	9	12	NAHEIIGM_00313	PA14_59500/conserved hypothetical protein	hypothetical protein	No match	CDS	363				hypothetical protein	bin3_se00080
LVA	Both	9	12	NAHEIIGM_00314	PA14_59510/conserved hypothetical protein	hypothetical protein	No match	CDS	255				hypothetical protein	bin3_se00080
LVA	Both	11	10	NAHEIIGM_00315	PA14_59520/hypothetical protein	hypothetical protein	No match	CDS	210				hypothetical protein	bin3_se00082
LVA	Both	11	10	NAHEIIGM_00316	PA14_59530/conserved hypothetical protein	DUF6094 domain-containing protein	Uncharacterised methyltransferase family (DUF6094)	CDS	1446				hypothetical protein	bin3_se00082
LVA	Both	11	13	NAHEIIGM_00339	PA14_59640/conserved hypothetical protein	methyl-accepting chemotaxis protein"	No match	CDS	276				hypothetical protein	bin3_se00105
LVA	Both	11	13	NAHEIIGM_00340	PA14_59660/conserved hypothetical protein	TIGR03759 family integrating conjugative element protein	integrating conjugative element protein	CDS	756				hypothetical protein	bin3_se00105
LVA	Both	11	13	NAHEIIGM_00341	PA14_59660/conserved hypothetical protein	lytic transglycosylase domain-containing protein	Lysozyme-like	CDS	582				hypothetical protein	bin3_se00105
LVA	Both	11	13	NAHEIIGM_00342	PA14_59670/conserved hypothetical protein	integrating conjugative element protein	Integrating conjugative element protein, PFL4695	CDS	501				hypothetical protein	bin3_se00105
LVA	Both	11	13	NAHEIIGM_00343	PA14_59680/hypothetical protein	hypothetical protein	No match	CDS	270				hypothetical protein	bin3_se00105
LVA	Both	11	13	NAHEIIGM_00344	PA14_59690/conserved hypothetical protein	type IV conjugative transfer system coupling protein TraD	type IV conjugative transfer system coupling protein TraD	CDS	1731				hypothetical protein	bin3_se00107
LVA	Both	11	13	NAHEIIGM_00345	PA14_59700/conserved hypothetical protein	type IV conjugative transfer system coupling protein TraD	integrating conjugative element membrane protein	CDS	750				hypothetical protein	bin3_se00107
LVA	Both	3	5	NAHEIIGM_00346		hypothetical protein	Region of a membrane-bound protein predicted to be embedded in the membrane.	CDS	492				hypothetical protein	bin3_se00108
LVA	Both	11	12	NAHEIIGM_00347	PA14_59830/putative helicase	UvrD-helicase domain-containing protein	No match	CDS	882				hypothetical protein	bin3_se00109
LVA	Both	11	13	NAHEIIGM_00349	PA14_59850/hypothetical protein	aconitase B	No match	CDS	300				hypothetical protein	bin3_se00115
LVA	Both	11	13	NAHEIIGM_00350	PA14_59860/Putative candidate type III effector Hop protein	AQPRD family integrative conjugative element protein	integrative conjugative element protein, RAQPRD family	CDS	339				hypothetical protein	bin3_se00115
LVA	Both	11	13	NAHEIIGM_00351	PA14_59870/conserved hypothetical protein	TIGR03758 family integrating conjugative element protein	integrating conjugative element protein	CDS	240				hypothetical protein	bin3_se00115
LVA	Both	11	13	NAHEIIGM_00352	PA14_59880/conserved hypothetical protein	TIGR03745 family integrating conjugative element membrane protein	integrating conjugative element membrane protein	CDS	357				hypothetical protein	bin3_se00115
LVA	Both	11	13	NAHEIIGM_00353	PA14_59890/conserved hypothetical protein	TIGR03750 family conjugal transfer protein	Protein of unknown function (DUF3487)	CDS	387				hypothetical protein	bin3_se00115
LVA	Both	11	13	NAHEIIGM_00354	PA14_59900/conserved hypothetical protein	TIGR03746 family integrating conjugative element protein	PFL_4703 family integrating conjugative element protein	CDS	660				hypothetical protein	bin3_se00115
LVA	Both	11	13	NAHEIIGM_00355	PA14_59910/conserved hypothetical protein	TIGR03749 family integrating conjugative element protein	Protein of unknown function (DUF3438)	CDS	438				hypothetical protein	bin3_se00123
LVA	Both	11	13	NAHEIIGM_00356	PA14_59920/conserved hypothetical protein	TIGR03752 family integrating conjugative element protein	integrating conjugative element protein	CDS	1506				hypothetical protein	bin3_se00123
LVA	Both	11	13	NAHEIIGM_00357	PA14_59930/conserved hypothetical protein	TIGR03751 family conjugal transfer lipoprotein	TIGR03751 family conjugal transfer lipoprotein	CDS	444				hypothetical protein	bin3_se00123
LVA	Both	11	13	NAHEIIGM_00358	PA14_59940/conserved hypothetical protein	conjugative transfer ATPase	No match	CDS	300				hypothetical protein	bin3_se00123
LVA	Both	11	13	NAHEIIGM_00359	PA14_59940/conserved hypothetical protein	conjugative transfer ATPase	No match	CDS	309				hypothetical protein	bin3_se00123
LVA	Both	11	13	NAHEIIGM_00360	PA14_59940/conserved hypothetical protein	conjugative transfer ATPase	No match	CDS	786				hypothetical protein	bin3_se00123
LVA	Both	11	13	NAHEIIGM_00361	PA14_59940/conserved hypothetical protein	conjugative transfer ATPase	No match	CDS	288				hypothetical protein	bin3_se00123
LVA	Both	11	13	NAHEIIGM_00362	PA14_59940/conserved hypothetical protein	conjugative transfer ATPase	P-loop containing nucleoside triphosphate hydrolases	CDS	735				hypothetical protein	bin3_se00136
LVA	Both	11	13	NAHEIIGM_00363	PA14_59950/hypothetical protein	hypothetical protein	No match	CDS	285				hypothetical protein	bin3_se00136
LVA	Both	11	14	NAHEIIGM_00365	PA14_59980/hypothetical protein	TIGR03757 family integrating conjugative element protein	integrating conjugative element protein	CDS	432				hypothetical protein	bin3_se00152
LVA	Both	11	14	NAHEIIGM_00366	PA14_59990/conserved hypothetical protein	TIGR03756 family integrating conjugative element protein	integrating conjugative element protein	CDS	939				hypothetical protein	bin3_se00152
LVA	Both	11	14	NAHEIIGM_00367	PA14_60010/hypothetical protein	putative membrane protein	Region of a membrane-bound protein predicted to be embedded in the membrane	CDS	345				hypothetical protein	bin3_se00154
LVA	Both	11	14	NAHEIIGM_00368	PA14_60020/conserved hypothetical protein	Conjugal transfer protein TraG N-terminal domain-containing protein	No match	CDS	222				hypothetical protein	bin3_se00154
LVA	Both	11	14	NAHEIIGM_00369	PA14_60020/conserved hypothetical protein	conjugal transfer protein TraG N-terminal domain-containing protein	No match	CDS	99				hypothetical protein	bin3_se00154
LVA	Both	11	14	NAHEIIGM_00371	PA14_60040/conserved hypothetical protein	type II toxin-antitoxin system ParD family antitoxin	type II toxin-antitoxin system ParD family antitoxin	CDS	273				hypothetical protein	bin3_se00162
LVA	Both	11	14	NAHEIIGM_00374	PA14_60130/conserved hypothetical protein	MobH family relaxase	MobH family relaxase	CDS	1920				hypothetical protein	bin3_se00178
LVA	Both	11	14	NAHEIIGM_00375	PA14_60140/xerD-like putative integrase	tyrosine recombinase XerC	No match	CDS	690				hypothetical protein	bin3_se00178
LVA	Both	11	14	NAHEIIGM_00376	PA14_51650/putative integrase	site-specific integrase	No match	CDS	189				hypothetical protein	bin3_se00178
LVA	Both	2	3					CRISPR	268					bin3037_se00003
LVA	Both	2	1					CRISPR	208					bin3234_se00001
LVA	Both	9	7	NAHEIIGM_02070		hypothetical protein	No match	CDS	99				hypothetical protein	bin45_se00050
LVA	Both	2	3	NAHEIIGM_00504		integrase family protein	DNA breaking-rejoining enzymes	CDS	1203				hypothetical protein	bin5_se00011
LVA	Both	2	3	NAHEIIGM_00505		AlpA family phage regulatory protein	Prophage CP4-57 regulatory protein (AlpA)	CDS	204				hypothetical protein	bin5_se00011
LVA	Both	2	3	NAHEIIGM_00506		hypothetical protein	Family of unknown function (DUF7696)	CDS	177				hypothetical protein	bin5_se00011
LVA	Both	3	2	NAHEIIGM_05744	PA14_07480/putative reverse transcriptase	group II intron reverse transcriptase/maturase ltrA	nuclear intron maturase 1, mitochondrial-related	CDS	1713				hypothetical protein	bin586_se00001
LVA	Both	3	2	NAHEIIGM_05745		hypothetical protein	Region of a membrane-bound protein predicted to be embedded in the membrane.	CDS	135				hypothetical protein	bin586_se00001
LVA	Both	5	3	NAHEIIGM_02411	PA14_30960/TraG-like protein	traM recognition site of TraD and TraG family protein	No match	CDS	411				hypothetical protein	bin60_se00010
LVA	Both	5	3	NAHEIIGM_02412	PA14_30960/TraG-like protein	traM recognition site of TraD and TraG family protein	No match	CDS	195				hypothetical protein	bin60_se00010
LVA	Both	3	4	NAHEIIGM_05893	PA14_07480/putative reverse transcriptase	group II intron reverse transcriptase/maturase ltrA	nuclear intron maturase 1, mitochondrial-related	CDS	1686				hypothetical protein	bin650_se00001
LVA	Both	4	2	NAHEIIGM_02571	PA14_31280/putative integrase	site-specific integrase	No match	CDS	381				hypothetical protein	bin69_se00002
LVA	Both	3	1	NAHEIIGM_02576		LA2681 family HEPN domain-containing protein	No match	CDS	273				hypothetical protein	bin69_se00007
LVA	Both	3	1	NAHEIIGM_02577		LA2681 family HEPN domain-containing protein	No match	CDS	471				hypothetical protein	bin69_se00007
LVA	Both	2	1	NAHEIIGM_06057		site-specific integrase	No match	CDS	450				hypothetical protein	bin754_se00004
LVA	Both	2	4	NAHEIIGM_02988		hypothetical protein	Region of a membrane-bound protein predicted to be outside the membrane, in the extracellular region.	CDS	390				hypothetical protein	bin92_se00001
LVA	Both	2	4	NAHEIIGM_02989		hypothetical protein	Region of a membrane-bound protein predicted to be outside the membrane, in the extracellular region.	CDS	309				hypothetical protein	bin92_se00001
LVA	Both	2	4	NAHEIIGM_02995		peptidase	No match	CDS	1242				hypothetical protein	bin92_se00010
LVA	Both	2	4	NAHEIIGM_02996		phage capsid protein	Lambda phage major capsid assembly	CDS	930				hypothetical protein	bin92_se00012
